# Supplementary material for: The Microbe Directory: An annotated, searchable inventory of microbes’ characteristics
Source: Gates Open Res. 2018 Jan 5;2:3. [Version 1] doi: 10.12688/gatesopenres.12772.1 (PMC5883067; doi:10.12688/gatesopenres.12772.1)
Supplement: Supplementary file 1 [file gatesopenres-2-13832-s0000.tgz]

Archive with 1 entries (1 files):
- 1a7798a3-a13e-402b-9f1d-52f341001aa9.pdf
